# Supplementary material for: Genome-Wide Identification and Characterization of YUCCA Gene Family in Mikania micrantha
Source: Int J Mol Sci. 2022 Oct 27;23(21):13037. doi: 10.3390/ijms232113037 (PMC9655643; doi:10.3390/ijms232113037)
Supplement: Supplementary file 1 [file ijms-23-13037-s001.zip › Table S1.xlsx]

## Sheet: Sheet1
gene name	gene ID	Chromosome Location	CDS length (bp)	Exons	protein Length (aa)	Mw(Da)	pI	GRAVY	Instability index
YUC1	Mm03G006815	Chr03 6764887- 6770956	1179	4	392	43249.7	8.47	-0.201	28.57
YUC2-1	Mm07G017913	Chr07 68239551-68242292	1230	4	409	46062.6	8.74	-0.052	39.67
YUC2-2	MmUnG045579	unk 17172-20030	1212	5	403	45228.6	9.04	-0.094	36.35
YUC3	Mm02G004073	Chr02 7484819-7489317	1872	5	623	69024.3	8.32	-0.387	36.07
YUC4-1	Mm15G034324	Chr15 46934988-46936889	1011	3	336	37687.7	8.32	-0.101	34.99
YUC4-2	Mm06G015346	Chr06 74143974-74146611	1203	4	400	44390.4	9.01	-0.147	30.92
YUC5	Mm17G037264	Chr17 11215781-11223851	1485	5	494	55641.1	8.84	-0.291	46.54
YUC6-1	Mm15G034358	Chr15 47725632-47731142	1302	4	433	48240.9	8.95	-0.139	41.85
YUC6-2	Mm17G037124	Chr17 8626715-8630516	1281	4	426	47661.4	9.03	-0.155	36.84
YUC7	Mm02G004140	Chr02 9035391-9036839	1236	3	411	46047.3	9.05	-0.213	42.53
YUC8	Mm07G018551	Chr07 79949603-79955289	1503	5	500	55850.4	8.77	-0.2	41.23
YUC9	Mm06G016054	Chr06 88019568-88021078	1260	3	419	47207.9	9.2	-0.202	36.69
YUC10	Mm02G003773	Chr02 1633995-1637730	978	5	325	35727	9.03	-0.132	31.48
YUC11	MmUnG041591	unk 16028-21478	1035	4	344	38229.7	7.16	-0.22	29.3
YUC12	MmUnG044685	unk 40423-46480	1149	4	382	42543	7.63	-0.116	34.27
YUC13	Mm02G004241	Chr02 11844418-11852600	1164	4	387	42592.2	8.8	-0.025	31.75
YUC14	Mm02G004240	Chr02 11828460-11835040	1164	4	387	42641.2	8.94	-0.151	31.24
YUC15	Mm02G004238	Chr02 11798939-11805210	1062	4	353	39207.2	9.1	-0.189	28.41
